# Supplementary material for: Method comparison of microscopy, metabarcoding, and multispectral imaging flow cytometry for identification and relative abundance analysis of insect-dispersed pollen
Source: Sci Rep. 2026 Apr 16;16:12578. doi: 10.1038/s41598-026-47800-3 (PMC13087285; doi:10.1038/s41598-026-47800-3)
Supplement: Supplementary file 2 — Supplementary Material 2 [file 41598_2026_47800_MOESM2_ESM.xlsx]

## Sheet: Supplementary_Table_S6
Treatment_code	Treatment_type	Method	Number_target_genera_detected
T1FCA1	SmallDom	Flow cytometry	4
T1FCA10	SmallDom	Flow cytometry	3
T1FCA2	SmallDom	Flow cytometry	4
T1FCA3	SmallDom	Flow cytometry	5
T1FCA4	SmallDom	Flow cytometry	3
T1FCA5	SmallDom	Flow cytometry	4
T1FCA6	SmallDom	Flow cytometry	4
T1FCA7	SmallDom	Flow cytometry	4
T1FCA8	SmallDom	Flow cytometry	3
T1FCA9	SmallDom	Flow cytometry	3
T1mA1	SmallDom	Metabarcoding	8
T1mA10	SmallDom	Metabarcoding	9
T1mA2	SmallDom	Metabarcoding	8
T1mA3	SmallDom	Metabarcoding	8
T1mA4	SmallDom	Metabarcoding	8
T1mA5	SmallDom	Metabarcoding	8
T1mA6	SmallDom	Metabarcoding	8
T1mA7	SmallDom	Metabarcoding	8
T1mA8	SmallDom	Metabarcoding	8
T1mA9	SmallDom	Metabarcoding	8
T1miA1	SmallDom	Microscopy	6
T1miA10	SmallDom	Microscopy	6
T1miA2	SmallDom	Microscopy	6
T1miA3	SmallDom	Microscopy	5
T1miA4	SmallDom	Microscopy	6
T1miA5	SmallDom	Microscopy	5
T1miA6	SmallDom	Microscopy	6
T1miA7	SmallDom	Microscopy	6
T1miA8	SmallDom	Microscopy	6
T1miA9	SmallDom	Microscopy	6
T2FCA1	SmallInt	Flow cytometry	5
T2FCA10	SmallInt	Flow cytometry	7
T2FCA2	SmallInt	Flow cytometry	6
T2FCA3	SmallInt	Flow cytometry	5
T2FCA4	SmallInt	Flow cytometry	6
T2FCA5	SmallInt	Flow cytometry	6
T2FCA6	SmallInt	Flow cytometry	4
T2FCA7	SmallInt	Flow cytometry	6
T2FCA8	SmallInt	Flow cytometry	5
T2FCA9	SmallInt	Flow cytometry	6
T2mA1	SmallInt	Metabarcoding	8
T2mA10	SmallInt	Metabarcoding	7
T2mA2	SmallInt	Metabarcoding	7
T2mA3	SmallInt	Metabarcoding	7
T2mA4	SmallInt	Metabarcoding	8
T2mA5	SmallInt	Metabarcoding	8
T2mA6	SmallInt	Metabarcoding	7
T2mA7	SmallInt	Metabarcoding	7
T2mA8	SmallInt	Metabarcoding	8
T2mA9	SmallInt	Metabarcoding	8
T2miA1	SmallInt	Microscopy	6
T2miA10	SmallInt	Microscopy	5
T2miA2	SmallInt	Microscopy	6
T2miA3	SmallInt	Microscopy	6
T2miA4	SmallInt	Microscopy	6
T2miA5	SmallInt	Microscopy	5
T2miA6	SmallInt	Microscopy	6
T2miA7	SmallInt	Microscopy	7
T2miA8	SmallInt	Microscopy	6
T2miA9	SmallInt	Microscopy	6
T3FCA1	SmallRar	Flow cytometry	6
T3FCA10	SmallRar	Flow cytometry	6
T3FCA2	SmallRar	Flow cytometry	7
T3FCA3	SmallRar	Flow cytometry	7
T3FCA4	SmallRar	Flow cytometry	6
T3FCA5	SmallRar	Flow cytometry	7
T3FCA6	SmallRar	Flow cytometry	6
T3FCA7	SmallRar	Flow cytometry	7
T3FCA8	SmallRar	Flow cytometry	7
T3FCA9	SmallRar	Flow cytometry	5
T3mA1	SmallRar	Metabarcoding	9
T3mA10	SmallRar	Metabarcoding	9
T3mA2	SmallRar	Metabarcoding	9
T3mA3	SmallRar	Metabarcoding	8
T3mA4	SmallRar	Metabarcoding	9
T3mA5	SmallRar	Metabarcoding	9
T3mA6	SmallRar	Metabarcoding	9
T3mA7	SmallRar	Metabarcoding	9
T3mA8	SmallRar	Metabarcoding	9
T3mA9	SmallRar	Metabarcoding	9
T3miA1	SmallRar	Microscopy	6
T3miA10	SmallRar	Microscopy	6
T3miA2	SmallRar	Microscopy	4
T3miA3	SmallRar	Microscopy	5
T3miA4	SmallRar	Microscopy	6
T3miA5	SmallRar	Microscopy	3
T3miA6	SmallRar	Microscopy	5
T3miA7	SmallRar	Microscopy	5
T3miA8	SmallRar	Microscopy	6
T3miA9	SmallRar	Microscopy	6
